# Supplementary material for: Unveiling the cell biology of hippocampal neurons with dendritic axon origin
Source: J Cell Biol. 2024 Nov 4;224(1):e202403141. doi: 10.1083/jcb.202403141 (PMC11536041; doi:10.1083/jcb.202403141)
Supplement: Data S1 — contains detailed information for statistics. [file JCB_202403141_DataS1.xlsx]

## Sheet: Fig 2
	Statistics for the Manuscript:
	Unveiling the cell biology of hippocampal neurons with dendritic axon origin
	Statistics for Figure 2
	Fig. 2C	Percentage of MT plus end orientations in different regions of nonAcD and AcD neurons
	Catagory 1	Catagory 2	n cells	N exp	Mean (%)	SEM
	AIS (nonAcD)	+ end out	23	3	97.5	0.53
		+ end in			3.04	0.65
	Axon (nonAcD)	+ end out	21	3	91.73	2.1
		+ end in			8.27	2.11
	AIS (AcD)	+ end out	17	3	95.67	1.42
		+ end in			4.33	1.41
	Axon (AcD)	+ end out	15	3	90.69	3.05
		+ end out			9.31	3.05
	Stem D (AcD)	+ end in	19	3	90.15	2.03
		+ end out			9.85	2.02
	AcD (AcD)	+ end in	17	3	79.03	3.94
		+ end out			20.97	3.93
	Regular D	+ end in	67	3	80.91	1.78
		+ end out			19.09	1.78
	Fig. 2D	Density of EB3-tdTomato comets in different regions of AcD neurons
	Catagory 1	Catagory 2	n cells	N exp	Mean	SEM
	Axon	# of EB3 / 5 µm	16	3	6.43	0.88
	Stem D	# of EB3 / 5 µm	21	3	13.19	1.31
	AcD	# of EB3 / 5 µm	18	3	10.28	1.06
	Regular D	# of EB3 / 5 µm	32	3	8.3	0.71
	Fig. 2E	Growth rate of EB3-tdTomato comets in different regions of AcD neurons
	Catagory 1	Catagory 2	n cells	N exp	Mean	SEM
	Axon	# of EB3 / 10 s	16	3	1.12	0.19
	Stem D	# of EB3 / 10 s	21	3	1.23	0.16
	AcD	# of EB3 / 10 s	18	3	1.11	0.1
	Regular D	# of EB3 / 10 s	32	3	1.14	0.1
	Fig. 2H	Quantification of ac-α-tub fluorescent intensity in different regions of nonAcD and AcD neurons
	Catagory 1	Catagory 2	n cells	N exp	Mean	SEM
	nonAcD	Axon	29	3	2.73	0.32
		Regular D	52	3	2.23	0.14
	AcD	Axon	28	3	2.4	0.31
		Stem D	30	3	3.13	0.36
		AcD	30	3	2.42	0.27
		Regular D	43	3	2.56	0.25
	Fig. 2I	Quantification of tyr-α-tub fluorescent intensity in different regions of nonAcD and AcD neurons
	Catagory 1	Catagory 2	n cells	N exp	Mean	SEM
	nonAcD	Axon	29	3	5.97	0.29
		Regular D	53	3	8.54	0.33
	AcD	Axon	30	3	5.47	0.4
		Stem D	28	3	11.19	0.87
		AcD	29	3	6.93	0.57
		Regular D	43	3	8.73	0.7

## Sheet: Fig 3
	Statistics for Figure 3
	Fig. 3C	Quantification of distance between F-actin rings at the AIS of nonAcD and AcD neurons
	Catagory 1	Catagory 2	n profiles	n cells	N exp	Mean	SEM
	NonAcD	Distance between F-actin rings	45	12	3	190.07	2.44
	AcD	Distance between F-actin rings	67	18	3	195.31	2.25

## Sheet: Fig 4
	Statistics for Figure 4
	Transferrin receptors
	Fig. 4G	Motility of TfR vesicles in different region of nonAcD and AcD neurons
	Catagory 1	Catagory 2	n cells	N exp	Mean (%, mobile)	SEM (%, mobile)	Mean (%, stationary)	SEM (%, stationary)
	NonAcD	AIS	25	5	55.98	5.5	44.02	5.5
	AcD	AIS	23	5	44.62	4.06	55.38	4.06
		Stem D	23	5	70.41	4.77	29.59	4.77
		AcD	19	5	75.57	3.84	24.43	3.84
	NonAcD & AcD	Regular D	56	5	75.47	2.37	24.53	2.37
	Fig. 4H	Number of mobile TfR vesicles in different region of nonAcD and AcD neurons
	Catagory 1	Catagory 2	n cells	N exp	Mean (# of vesicles / cell)	SEM
	NonAcD	AIS	25	5	4.36	0.57
	AcD	AIS	23	5	3.52	0.41
		Stem D	23	5	11.7	1.817
		AcD	19	5	14.53	2.217
	NonAcD & AcD	Regular D	56	5	15.79	1.24
	Fig. 4I	Directionality of TfR vesicles in different region of nonAcD and AcD neurons
	Catagory 1	Catagory 2	n cells	N exp	Mean (%, anterograde)	SEM (%, anterograde)	Mean (%, retrograde)	SEM (%, retrograde)
	NonAcD	AIS	25	5	43.83	6.67	55.67	6.59
	AcD	AIS	23	5	29.18	6.76	70.82	6.76
		Stem D	23	5	64.7	4.05	34.87	4.05
		AcD	19	5	61.03	4.26	38.97	4.26
	NonAcD & AcD	Regular D	56	5	52.08	2.08	47.83	2.09
	Fig. 4J	Percentage of time a mobile TfR vesicle is running, pausing or passively moving during anterograde transport.
	Catagory 1	Catagory 2	n cells	N exp	Mean (%, running)	SEM (%, running)	Mean (%, pausing)	SEM (%, pausing)	Mean (%, passive)	SEM (%, passive)
	NonAcD	AIS	25	5	46.82	5.4	32.65	4	14.28	1.463
	AcD	AIS	23	5	41.54	4.794	37.46	3	17.46	1.408
		Stem D	23	5	82.11	4.05	9.64	2	7.318	1.386
		AcD	19	5	87.13	2.468	6.06	1	5.953	1.153
	NonAcD & AcD	Regular D	56	5	88.74	1.318	6.026	1	4.5	0.467
	Rab3a
	Fig. 4K	Motility of Rab3a vesicles in different region of nonAcD and AcD neurons
	Catagory 1	Catagory 2	n cells	N exp	Mean (%, mobile)	SEM (%, mobile)	Mean (%, stationary)	SEM (%, stationary)
	NonAcD	AIS	42	7	86.91	2.519	13.09	2.519
	AcD	AIS	42	7	85.92	2.866	14.08	2.866
		Stem D	28	7	75.74	4.479	24.26	4.479
	NonAcD & AcD	Regular D	27	7	61.45	4.909	38.55	4.909
	Fig. 4L	Number of mobile Rab3a vesicles in different region of nonAcD and AcD neurons
	Catagory 1	Catagory 2	n cells	N exp	Mean (# of vesicles / cell)	SEM
	NonAcD	AIS	42	7	11.14	0.8975
	AcD	AIS	42	7	9.452	0.08717
		Stem D	28	7	4.643	0.5709
	NonAcD & AcD	Regular D	27	7	2.37	0.2568
	Fig. 4M	Directionality of Rab3a vesicles in different region of nonAcD and AcD neurons
	Catagory 1	Catagory 2	n cells	N exp	Mean (%, anterograde)	SEM (%, anterograde)	Mean (%, retrograde)	SEM (%, retrograde)
	NonAcD	AIS	42	7	89.18	2.431	10.82	2.431
	AcD	AIS	42	7	71.42	3.901	27.98	3.867
		Stem D	28	7	83.78	4.27	15.63	4.223
	NonAcD & AcD	Regular D	27	7	61.79	7.182	38.21	7.182
	Fig. 4N	Percentage of time a mobile Rab3a vesicle is running, pausing or passively moving during anterograde transport.
	Catagory 1	Catagory 2	n cells	N exp	Mean (%, running)	SEM (%, running)	Mean (%, pausing)	SEM (%, pausing)	Mean (%, passive)	SEM (%, passive)
	NonAcD	AIS	42	7	69.41	2.525	17.44	1.556	9.667	1.017
	AcD	AIS	42	7	68.4	2.232	19.96	1.733	10	0.905
		Stem D	28	7	73.39	3.504	17.04	2.586	8.494	1.076
	NonAcD & AcD	Regular D	27	7	44.77	5.86	36.85	5.104	14.22	1.923
	Fig. 4O	Run length of Rab3a vesicles in different regions of nonAcD and AcD neurons
	Catagory 1	Catagory 2	n cells	N exp	n cells with anterograde vesicles	Mean (anterograde)	SEM (anterograde)	n cells with retrograde vesicles	Mean (retrograde)	SEM (retrograde)
	NonAcD	AIS	42	7	42	12.95	0.8531	25	7.936	1.173
	AcD	AIS	42	7	41	15.18	1.273	37	5.97	0.6401
		Stem D	28	7	28	7.806	0.6686	17	5.937	1.084
	NonAcD & AcD	Regular D	27	7	26	4.196	0.5407	20	3.7	0.5475
	Fig. 4P	Run duration of Rab3a vesicles in different regions of nonAcD and AcD neurons
	Catagory 1	Catagory 2	n cells	N exp	n cells with anterograde vesicles	Mean (anterograde)	SEM (anterograde)	n cells with retrograde vesicles	Mean (retrograde)	SEM (retrograde)
	NonAcD	AIS	42	7	42	10.33	0.639	25	9.466	1.214
	AcD	AIS	42	7	41	9.965	0.6824	37	7.542	0.7851
		Stem D	28	7	28	6.155	0.46	17	6.681	0.9548
	NonAcD & AcD	Regular D	27	7	26	4.746	0.6071	20	4.596	0.5325
	Fig. 4Q	Velocity of Rab3a vesicles in different regions of nonAcD and AcD neurons
	Catagory 1	Catagory 2	n cells	N exp	n cells with anterograde vesicles	Mean (anterograde)	SEM (anterograde)	n cells with retrograde vesicles	Mean (retrograde)	SEM (retrograde)
	NonAcD	AIS	42	7	42	1.232	0.05642	25	0.7678	0.05395
	AcD	AIS	42	7	41	1.468	0.06029	37	0.7644	0.04379
		Stem D	28	7	28	1.291	0.07819	17	0.8574	0.1071
	NonAcD & AcD	Regular D	27	7	26	0.8679	0.06569	20	0.7755	0.07198

## Sheet: Fig 5
	Statistics for Figure 5
	Fig. 5E	Quantification of fluorescent intensity at the AIS of nonAcD and AcD neurons for pan-Nav1
	Catagory 1	n cells	N exp	Mean	SEM
	NonAcD	15	3	49.2188	3.5383
	AcD	19	3	39.5154	2.5664
	Fig. 5F	Quantification of fluorescent intensity at the AIS of nonAcD and AcD neurons for AnkG
	Catagory 1	n cells	N exp	Mean	SEM
	NonAcD	41	3	69.8323	4.8263
	AcD	38	3	71.3152	5.0366
	Fig. 5G	Quantification of fluorescent intensity at the AIS of nonAcD and AcD neurons for Neurofascin
	Catagory 1	n cells	N exp	Mean	SEM
	NonAcD	32	3	45.4479	3.0573
	AcD	36	3	41.4985	2.2871
	Fig. 5H	Quantification of synpo cluster density and size at the AIS of nonAcD and AcD neurons.
	Catagory 1	Catagory 2	n cells	N exp	Mean	SEM
	Cluster density	NonAcD	91	3	1.212	0.0528
		AcD	67	3	0.99	0.0711
	Cluster size	NonAcD	48	3	0.7212	0.0407
		AcD	54	3	0.7248	0.049

## Sheet: Fig 6
	Statistics for Figure 6
	Fig. 6B	Quantification of GAD1 positive and pCaMKII negative neuron percentage.
	Catagory 1	N exp	Mean (%)	SEM	co-efficient of variation (%)
	GAD1+	3	9.694	1.584	28.3
	pCaMKII -	6	17.23	2.139	30.41
	Fig. 6D	Density of gephyrin at the AIS of nonAcD and AcD neurons.
	Catagory 1	n cells	N exp	Mean	SEM
	NonAcD	111	7	2.6986	0.1483
	AcD	97	7	1.9262	0.1224
	Fig. 6E	Density of VGAT at the AIS of nonAcD and AcD neurons.
	Catagory 1	n cells	N exp	Mean	SEM
	NonAcD	102	7	1.9265	0.1008
	AcD	104	7	1.5883	0.1011
	Fig. 6F	Density of co-localise VGAT and gephyrin at the AIS of nonAcD and AcD neurons.
	Catagory 1	n cells	N exp	Mean	SEM
	NonAcD	34	3	2.3448	0.1663
	AcD	32	3	1.8165	0.1505

## Sheet: Fig 7
	Statistics for Figure 7
	Fig. 7B	Measurement of AIS length and AIS distance in nonAcD neurons after plasticity induction
	Catagory 1	Catagory 2	n cells	N exp	Mean	SEM
	Short-term plasticity	KCl	298	3	34.5252	0.4007
		NaCl	264	3	33.9025	0.3735
		TTX	306	3	33.2182	0.3725
	Chronic plasticity	KCl	174	3	2.5406	0.1211
		NaCl	184	3	1.7956	0.1014
		TTX	192	3	1.7179	0.0783
	Fig. 7D	Measurement of AIS length and AIS distance in AcD neurons after plasticity induction
	Catagory 1	Catagory 2	n cells	N exp	Mean	SEM
	Short-term plasticity	KCl	48	3	33.2646	0.8087
		NaCl	40	3	31.3263	1.0469
		TTX	41	3	31.6526	1.2482
	Chronic plasticity	KCl	82	4	1.7331	0.1425
		NaCl	72	4	1.77	0.131
		TTX	63	4	1.4895	0.12598

## Sheet: Fig 8
	Statistics for Figure 8
	Fig. 8B	Quantification of synpo puncta density and number at the AIS of DIV12 and DIV14 neurons.
	Catagory 1	Catagory 2	n cells	N exp	Mean	SEM
	Density	DIV12	29	2	0.7603	0.0776
		DIV14	41	2	0.7743	0.0534
	Number	DIV12	31	2	5.5483	0.5202
		DIV14	42	2	5.5	0.3674
	Fig. 8C	Quantification of synpo cluster size at the AIS of DIV12 and DIV14 neurons.
	Catagory 1	n cells	N exp	Mean	SEM
	DIV12	29	2	0.4823	0.0386
	DIV14	41	2	0.5348	0.0338
	Fig. 8E	AIS distance from the soma in nonAcD neurons upon induction of chronic plasticity.
	Catagory 1	n cells	N exp	Mean	SEM
	KCl	73	2	1.3052	0.1064
	NaCl	79	2	0.8759	0.0908
	Fig. 8F	Quantification of synpo puncta density and number at the AIS of DIV14 neurons upon induction of chronic AIS plasticity.
	Catagory 1	Catagory 2	n cells	N exp	Mean	SEM
	Density	KCl	73	2	0.6668	0.0384
		NaCl	79	2	0.812	0.0361
	Number	KCl	77	2	4.8311	0.2706
		NaCl	84	2	5.6904	0.2309
	Fig. 8G	Quantification of synpo cluster size at the AIS of DIV12 and DIV14 neurons.
	Catagory 1	n cells	N exp	Mean	SEM
	KCl	75	2	0.3542	0.0245
	NaCl	85	2	0.428	0.0211

## Sheet: Fig S1
	Statistics for Figure S1
	Fig. S1E	Quantification of AIS diameter in nonAcD and AcD neurons
	Catagory 1	n cells	N exp	Mean	SEM
	NonAcD	46	4	1.6207	0.0757
	AcD	62	4	1.4437	0.0401
	Fig. S1F	Quantification of AcD neuron percentage in dissociated culture at different age
	Catagory 1	n coverslips	N exp	Mean	SEM
	DIV5	6	3	0.1921	0.031
	DIV7	6	3	0.1251	0.0216
	DIV21	6	3	0.0828	0.0069

## Sheet: Fig S2
	Statistics for Figure S2
	Transferrin receptors
	Fig. S2A	Average number of pause of TfR vesicles travelling in the indicated regions of nonAcD and AcD neurons (regardless of directions)
	Catagory 1	Catagory 2	n cells	N exp	Mean (# of pause / min)	SEM
	NonAcD	AIS	25	5	8.781	1.132
	AcD	AIS	23	5	11.19	1.527
		Stem D	23	5	2.894	0.9274
		AcD	19	5	2.016	0.4977
	NonAcD & AcD	Regular D	56	5	1.6	0.2704
	Fig. S2B	Average number of pause of TfR vesicles travelling in the indicated regions of nonAcD and AcD neurons (regardless of directions)
	Catagory 1	Catagory 2	n cells	N exp	Mean (total pausing duration)	SEM	Mean (duration / pause)	SEM
	NonAcD	AIS	25	5	14.06	2.111	2.603	0.3605
	AcD	AIS	23	5	17.18	1.862	2.42	0.2875
		Stem D	23	5	3.454	1.063	2.434	0.4326
		AcD	19	5	2.027	0.4564	1.852	0.1502
	NonAcD & AcD	Regular D	56	5	2.235	0.4912	2.475	0.2925
	Fig. S2C	Velocity of TfR vesicles in different regions of nonAcD and AcD neurons
	Catagory 1	Catagory 2	n cells	N exp	n cells with anterograde vesicles	Mean (anterograde)	SEM (anterograde)	n cells with retrograde vesicles	Mean (retrograde)	SEM (retrograde)
	NonAcD	AIS	25	5	21	1.36	0.1078	23	1.146	0.0638
	AcD	AIS	23	5	15	1.363	0.2185	23	1.152	0.0937
		Stem D	23	5	23	1.647	0.1282	20	1.668	0.1094
		AcD	19	5	19	1.897	0.1158	18	1.645	0.1256
	NonAcD & AcD	Regular D	56	5	54	1.884	0.0722	56	1.736	0.0731
	Fig. S2D	Run length of TfR vesicles in different regions of nonAcD and AcD neurons
	Catagory 1	Catagory 2	n cells	N exp	n cells with anterograde vesicles	Mean (anterograde)	SEM (anterograde)	n cells with retrograde vesicles	Mean (retrograde)	SEM (retrograde)
	NonAcD	AIS	25	5	21	8.275	1.702	23	5.333	0.763
	AcD	AIS	23	5	15	5.67	0.959	23	4.852	0.535
		Stem D	23	5	23	7.873	0.751	20	8.4	0.965
		AcD	19	5	19	10.2	0.841	18	10.54	1.356
	NonAcD & AcD	Regular D	56	5	54	11.83	0.486	56	11.2	0.574
	Fig. S2E	Run duration of TfR vesicles in different regions of nonAcD and AcD neurons
	Catagory 1	Catagory 2	n cells	N exp	n cells with anterograde vesicles	Mean (anterograde)	SEM (anterograde)	n cells with retrograde vesicles	Mean (retrograde)	SEM (retrograde)
	NonAcD	AIS	25	5	21	5.131	0.864	23	4.842	0.982
	AcD	AIS	23	5	15	4.29	0.81	23	4.636	0.617
		Stem D	23	5	23	5.165	0.505	20	5.107	0.459
		AcD	19	5	19	5.702	0.646	18	6.468	0.851
	NonAcD & AcD	Regular D	56	5	54	6.467	0.252	56	6.54	0.3045
	Rab3a
	Fig. S2F	Percentage of EGFP-Rab3A vesicles change directions during anterograde transport and the average number of direction changes per vesicle
	Catagory 1	Catagory 2	n cells	N exp	Mean (% direction change)	SEM	Mean (# of direction change)	SEM
	NonAcD	AIS	42	7	3.794	1.01	1.5	0.173
	AcD	AIS	42	7	5.638	1.494	1.38	0.148
		Stem D	28	7	9.054	4.037	1.086	0.086
	NonAcD & AcD	Regular D	27	7	29.32	6.342	1.367	0.157
	Fig. S2G	Average number of pause of Rab3a vesicles travelling in the indicated regions of nonAcD and AcD neurons (regardless of directions)
	Catagory 1	Catagory 2	n cells	N exp	Mean (# of pause / min)	SEM
	NonAcD	AIS	42	7	3.053	0.2734
	AcD	AIS	42	7	3.302	0.328
		Stem D	28	7	3.192	0.5676
	NonAcD & AcD	Regular D	27	7	6.526	0.714
	Fig. S2H	Average duration of each pause of Rab3a vesicles travelling in the indicated regions of nonAcD and AcD neurons (regardless of directions)
	Catagory 1	Catagory 2	n cells	N exp	Mean (# of pause / min)	SEM
	NonAcD	AIS	42	7	3.621	0.2338
	AcD	AIS	42	7	4.007	0.2788
		Stem D	28	7	3.739	0.4885
	NonAcD & AcD	Regular D	27	7	4.602	0.5352
	Fig. S2I	Total pausing duration of Rab3a vesicles travelling in the indicated regions of nonAcD and AcD neurons (regardless of directions)
	Catagory 1	Catagory 2	n cells	N exp	Mean (# of pause / min)	SEM
	NonAcD	AIS	42	7	11.59	1.451
	AcD	AIS	42	7	12.66	1.664
		Stem D	28	7	8.651	1.65
	NonAcD & AcD	Regular D	27	7	22.33	4.32

## Sheet: Fig S3
	Statistics for Figure S3
	Fig. S3G	Velocity of NPY vesicles in the AIS of nonAcD and AcD neurons
	Catagory 1	Catagory 2	n cells	N exp	Mean (anterograde)	SEM (anterograde)	Mean (retrograde)	SEM (retrograde)
	NonAcD	AIS	12	4	0.9916	0.0871	1.027	0.0654
	AcD	AIS	12	4	1.017	0.055	1.022	0.08416
	Fig. S3H	Velocity of LAMP1 vesicles in the AIS of nonAcD and AcD neurons
	Catagory 1	Catagory 2	n cells	N exp	Mean (anterograde)	SEM (anterograde)	Mean (retrograde)	SEM (retrograde)
	NonAcD	AIS	20	4	0.8975	0.0698	0.6598	0.0469
	AcD	AIS	17	4	0.8312	0.0569	0.7102	0.05431
	Fig. S3I	Run length of NPY vesicles in the AIS of nonAcD and AcD neurons
	Catagory 1	Catagory 2	n cells	N exp	Mean (anterograde)	SEM (anterograde)	Mean (retrograde)	SEM (retrograde)
	NonAcD	AIS	12	4	4.671	0.9724	4.617	0.9175
	AcD	AIS	12	4	4.624	0.5046	3.729	0.7264
	Fig. S3J	Run duration of NPY vesicles in the AIS of nonAcD and AcD neurons
	Catagory 1	Catagory 2	n cells	N exp	Mean (anterograde)	SEM (anterograde)	Mean (retrograde)	SEM (retrograde)
	NonAcD	AIS	12	4	3.62	0.3907	3.735	0.2776
	AcD	AIS	12	4	3.658	0.4944	3.128	0.4192
	Fig. S3K	Number of pause of NPY vesicles in the AIS of nonAcD and AcD neurons
	Catagory 1	Catagory 2	n cells	N exp	Mean	SEM
	NonAcD	AIS	12	4	7.558	0.9965
	AcD	AIS	12	4	8.193	1.105
	Fig. S3L	Total pausing time of NPY vesicles in the AIS of nonAcD and AcD neurons
	Catagory 1	Catagory 2	n cells	N exp	Mean	SEM
	NonAcD	AIS	12	4	7.191	1.548
	AcD	AIS	12	4	7.979	1.637
	Fig. S3M	Run length of LAMP1 vesicles in the AIS of nonAcD and AcD neurons
	Catagory 1	Catagory 2	n cells	N exp	Mean (anterograde)	SEM (anterograde)	Mean (retrograde)	SEM (retrograde)
	NonAcD	AIS	20	4	8.086	1.077	5.456	0.8473
	AcD	AIS	17	4	8.555	0.8538	6.927	0.7145
	Fig. S3N	Run duration of LAMP1 vesicles in the AIS of nonAcD and AcD neurons
	Catagory 1	Catagory 2	n cells	N exp	Mean (anterograde)	SEM (anterograde)	Mean (retrograde)	SEM (retrograde)
	NonAcD	AIS	20	4	7.178	0.7216	6.627	0.6822
	AcD	AIS	17	4	8.864	0.5962	8.23	0.5572
	Fig. S3O	Number of pause of LAMP1 vesicles in the AIS of nonAcD and AcD neurons
	Catagory 1	Catagory 2	n cells	N exp	Mean	SEM
	NonAcD	AIS	20	4	3.56	0.5775
	AcD	AIS	17	4	2.649	0.3308
	Fig. S3P	Total pausing duration of LAMP1 vesicles in the AIS of nonAcD and AcD neurons
	Catagory 1	Catagory 2	n cells	N exp	Mean	SEM
	NonAcD	AIS	20	4	6.055	1.651
	AcD	AIS	17	4	4.554	1.177

[truncated: 2 more sheets: Fig S4, Fig S5]
